# Supplementary material for: Periaxin gene variants are linked to age-related cataracts in Cx46 deficient lenses
Source: Commun Biol. 2025 Sep 24;8:1356. doi: 10.1038/s42003-025-08722-4 (PMC12460658; doi:10.1038/s42003-025-08722-4)
Supplement: Supplementary file 3 — Supplementary Data [file 42003_2025_8722_MOESM3_ESM.xlsx]

## Sheet: Sheet1
Figure 1c light scattering quantify
	129/129	129/B6L	B6L/B6L
lens 1	437280	307260	95290
lens 2	321780	312610	87720
lens 3	502180	400280	89400
lens 4	518580	390280	58200
lens 5	379530	301610	54410
lens 6	510380	331330	62620
Mean	444955	340562	74606.7
SD	80606.7	43659.9	18107.3
Figure 2b western quantify
PRX-soluble							PRX-insoluble
	B6-WT	129-WT	B6-Cx46KO	129-Cx46KO	B6L/B6L-Cx46KO	B6S/B6S-Cx46KO		B6-WT	129-WT	B6-Cx46KO	129-Cx46KO	B6L/B6L-Cx46KO	B6S/B6S-Cx46KO
	0.0598288	0.816229	0.112256	0.400026	0.01949	0.722807		1.1316	5.55015	0.730756	2.8951	0.459347	1.94236
	0.0823245	0.983856	0.125161	0.467188	0.0168559	0.872774		1.0153	4.94235	0.755269	2.72881	0.467924	1.76338
	0.0852146	1.07196	0.127193	0.526986	0.0367728	0.932645		0.704974	4.22826	0.655066	2.39398	0.435815	1.52704
	soluble Mean							insoluble Mean
	0.0757893	0.957348	0.121537	0.464734	0.0243729	0.842742		0.950623	4.90692	0.713697	2.67263	0.454362	1.74426
	soluble SD							insoluble SD
	0.0138975	0.129909	0.0081013	0.0635156	0.0108191	0.108095		0.220543	0.661659	0.052234	0.25524	0.0166246	0.208319
Supplementary Figure 1 qRT-PCR
Prx/GAPDH
	B6-WT	129-WT		B6-Cx46KO	129-Cx46KO
1	0.00862944	0.0167867		0.00364571	0.0048703
2	0.00616041	0.0203902		0.00376762	0.00762296
3	0.0110538	0.016571		0.00389714	0.00855847
4	0.0075736	0.0121586		0.00337905	0.00432034
Mean	0.00835431	0.0164766		0.00367238	0.00634302
SD	0.00206444	0.00336977		0.000220865	0.00206612
